# Supplementary material for: Efficient Analysis of Small Molecules via Laser Desorption/Ionization Time-of-Flight Mass Spectrometry (LDI–TOF MS) Using Gold Nanoshells with Nanogaps
Source: Nanomaterials (Basel). 2023 Dec 21;14(1):25. doi: 10.3390/nano14010025 (PMC10781185; doi:10.3390/nano14010025)
Supplement: Supplementary file 1 [file nanomaterials-14-00025-s001.zip]

Archive with 1 entries (1 files):
- nanomaterials-2706979-supplementary.pdf
